# Supplementary material for: The effect of COVID-19 pandemic on final year dental students’ self-confidence level in performing clinical procedures
Source: PLoS One. 2021 Oct 14;16(10):e0257359. doi: 10.1371/journal.pone.0257359 (PMC8516192; doi:10.1371/journal.pone.0257359)
Supplement: S1 Dataset — (XLS) [file pone.0257359.s001.xls]

## Sheet: Sheet1
Questions and responces
Group	GROUP 1															AVERAGE 1	GROUP 2															AVERAGE 2	GROUP 3												AVERAGE 3	GROUP 4
Dental procedure	1	2	3	4	5	6	7	8	9	10	11	12	13	14	15		1	2	3	4	5	6	7	8	9	10	11	12	13	14	15		1	2	3	4	5	6	7	8	9	10	11	12		1	2	3	4
1. Clinical examination in restorative dentistry	5	5	4	4	3	4	3	5	5	4	4	3	5	5	5	4.26667	5	5	4	5	5	4	3	4	5	5	5	4	5	5	5	4.6	5	5	4	4	5	4	5	5	4	5	4	5	4.58333	5	4	4	4
2. Maintaining of dental records in restorative dentistry	5	5	3	5	3	4	3	5	5	4	4	3	5	5	4	4.2	4	3	4	5	5	4	3	3	5	3	5	5	4	5	5	4.2	5	4	5	4	4	4	5	4	4	5	4	5	4.41667	5	5	4	4
3. Caries diagnostics and planning of therapy	4	5	4	5	3	4	3	4	5	4	4	4	5	5	4	4.2	4	5	4	5	5	4	4	4	5	3	5	5	4	5	4	4.4	5	5	4	4	4	4	4	4	3	5	3	5	4.16667	5	4	5	4
4. Cavity preparation	5	5	5	5	3	4	3	5	5	4	4	4	5	5	4	4.4	4	4	4	5	5	4	4	4	5	4	5	5	4	5	4	4.4	5	5	4	4	4	4	4	4	4	5	4	5	4.33333	5	4	5	3
5. Placement of all types of tooth restorations	5	5	5	4	3	4	3	5	4	4	4	4	5	5	4	4.26667	4	4	4	5	5	4	4	4	5	4	5	5	4	4	5	4.4	5	5	5	4	4	3	4	4	4	5	4	5	4.33333	4	4	5	4
6. Pulpal diagnosis	3	5	4	3	3	3	3	3	4	4	3	3	5	5	4	3.66667	4	3	4	3	4	4	4	4	3	3	3	4	3	5	3	3.6	5	5	4	3	4	3	3	3	3	5	3	4	3.75	4	4	4	3
7. Diagnosis of apical periodontitis	2	5	3	4	3	2	3	2	4	4	2	3	5	5	4	3.4	4	3	3	3	3	4	3	4	3	3	3	3	4	4	3	3.33333	5	5	4	3	3	3	3	4	3	5	3	4	3.75	4	4	3	3
8. Endodontic therapy- root canal preparation	4	5	4	4	3	4	3	4	4	4	2	3	4	3	4	3.66667	4	4	4	3	3	4	3	4	3	4	3	4	5	5	4	3.8	5	5	4	4	3	2	4	3	4	5	4	4	3.91667	4	4	3	2
9. Endodontic therapy-irrigation and medication	4	5	4	4	3	4	3	3	3	4	2	3	4	3	4	3.53333	4	4	4	3	3	4	3	3	3	3	3	4	4	5	4	3.6	5	5	4	4	3	3	4	4	4	5	4	4	4.08333	4	4	3	2
10. Endodontic therapy- root canal obturation	4	5	4	3	3	4	3	4	4	4	3	3	4	4	3	3.66667	4	4	4	3	3	4	4	3	3	2	3	4	4	5	4	3.6	5	5	4	4	3	4	4	3	4	5	4	5	4.16667	4	4	4	2
11. Anatomic and situational impressions	4	5	5	5	3	4	3	4	4	5	4	3	4	4	5	4.13333	3	3	4	5	5	4	4	4	5	4	5	4	3	3	4	4	4	5	4	4	4	2	4	3	4	5	4	5	4	5	4	4	5
12. Functional impression for removables and complete dentures	4	5	3	3	3	3	3	4	4	4	3	3	4	4	4	3.6	3	2	4	4	4	4	4	4	4	3	4	4	3	5	4	3.73333	4	5	3	3	4	4	4	3	2	4	2	5	3.58333	5	4	3	4
13. Establishing of intermaxillary relationship	4	3	4	4	3	4	3	3	1	4	3	3	4	4	4	3.4	2	2	4	4	4	4	4	3	4	3	4	4	3	5	2	3.46667	5	5	4	3	3	3	4	3	2	3	2	5	3.5	5	4	4	3
14. Teeth set up try in	4	3	5	4	3	4	3	5	4	4	3	2	4	4	4	3.73333	4	2	4	4	5	4	3	3	4	4	4	4	3	5	4	3.8	5	5	4	4	3	3	4	3	2	4	2	5	3.66667	5	4	3	3
15. Delivery of dentures	4	5	5	5	3	3	3	5	4	4	3	1	4	4	4	3.8	4	4	4	5	5	4	4	3	5	5	5	4	3	5	4	4.26667	4	5	4	4	4	3	4	3	3	4	3	5	3.83333	5	4	5	5
16. Root canal preparation for casted post	2	4	4	4	3	2	3	2	2	2	4	2	2	3	2	2.73333	4	4	3	3	5	4	5	3	3	3	3	3	3	5	4	3.66667	3	5	3	3	4	3	3	3	3	3	3	3	3.25	4	3	5	3
17. Tooth preparation in fixed prosthetics	2	3	1	2	3	3	3	2	2	2	4	1	3	4	2	2.46667	2	4	2	2	2	4	2	3	2	3	2	1	3	5	1	2.53333	4	5	3	1	4	3	2	3	2	2	2	3	2.83333	4	3	4	3
18. Impressions in fixed prosthetics	3	4	4	4	3	3	3	5	4	2	4	2	2	4	3	3.33333	2	4	2	3	4	4	3	3	3	3	3	3	3	5	4	3.26667	4	5	3	2	3	3	4	3	3	5	3	4	3.5	5	4	5	4
19. Try-in of ceramic fused to metal reconstructions. Rearticulation	3	5	5	5	3	3	3	4	4	2	4	3	3	4	3	3.6	4	4	3	4	3	4	1	3	4	3	4	3	3	4	2	3.26667	4	5	4	3	3	3	4	3	3	3	3	4	3.5	5	4	4	4
20. Cementing of fixed prosthetic	5	5	3	5	3	4	3	4	4	2	4	4	3	3	3	3.66667	4	3	4	2	4	4	1	3	2	3	2	4	4	5	4	3.26667	5	5	4	3	3	3	4	5	3	4	3	5	3.91667	5	2	5	4
21. Diagnosis of periodontal pathology	4	5	3	4	3	4	3	4	4	5	3	4	3	5	4	3.86667	4	4	4	4	4	4	3	3	4	4	4	4	5	3	4	3.86667	5	4	4	4	4	3	3	5	3	3	3	5	3.83333	5	4	3	4
22. Causal therapy of periodontal disease	5	5	5	5	3	5	3	5	4	5	4	4	5	5	5	4.53333	5	4	5	4	5	4	4	4	4	4	4	4	5	4	5	4.33333	5	5	4	4	4	3	4	4	4	4	4	5	4.16667	5	4	4	4
23. Diagnosis of mucogingival anomalies	3	4	4	3	3	4	3	4	4	4	3	5	5	4	4	3.8	4	3	4	2	4	4	3	3	2	3	2	4	3	5	4	3.33333	5	4	4	3	3	3	3	4	3	4	3	5	3.66667	5	4	3	3
24. Correction of micogingival anomalies	1	2	1	1	3	3	3	3	1	2	3	5	5	1	2	2.4	3	1	3	1	3	3	1	2	1	2	1	1	3	3	2	2	2	1	3	3	3	4	2	4	1	2	1	3	2.41667	4	1	2	25
25. Surgical elimination of periodontal pockets	1	2	1	1	3	1	3	1	1	2	3	5	3	1	2	2	1	1	3	1	1	3	1	2	1	2	1	1	1	3	5	1.8	2	1	3	2	1	3	2	4	1	1	1	3	2	4	1	2	1
26. Diagnosis and elimination of traumatic dental contacts	4	5	4	4	3	3	3	3	4	2	3	4	3	3	4	3.46667	3	2	4	4	3	4	3	3	4	3	4	4	4	5	5	3.66667	5	3	5	3	4	2	4	4	3	5	3	5	3.83333	5	2	3	3
27. Evaluation of causal therapy success	5	5	5	5	3	4	3	5	4	4	4	5	5	3	4	4.26667	5	3	4	4	4	4	3	4	4	4	4	4	4	3	5	3.93333	5	4	5	4	4	3	4	5	4	3	4	5	4.16667	5	4	3	4
28. Recognition of risk factors for periodontal disease	4	5	5	2	3	4	3	4	4	3	3	4	4	4	4	3.73333	4	3	3	3	3	4	3	3	3	2	3	4	3	3	5	3.26667	5	4	4	3	3	4	3	4	3	4	3	5	3.75	5	2	4	2
29. Swab taking	4	4	3	4	3	4	3	5	4	4	3	4	5	4	4	3.86667	3	3	5	3	2	3	1	3	3	3	3	4	3	5	5	3.26667	5	5	3	3	3	2	4	3	2	2	2	5	3.25	5	4	3	2
30. Elimination of local irritations. Local medication	2	4	3	5	3	1	3	2	1	4	3	5	3	4	4	3.13333	4	2	4	2	2	3	1	2	2	3	2	4	3	3	5	2.8	5	3	4	3	3	2	4	3	1	3	1	5	3.08333	5	2	2	2
31. Administering of local anesthesia in oral tissues	4	5	4	4	3	4	3	4	3	4	4	4	4	4	4	3.86667	3	3	4	4	5	4	4	3	4	3	4	4	3	5	4	3.8	5	5	4	3	4	2	4	3	3	4	3	5	3.75	5	3	4	4
32. Extraction of erupted teeth and wound management	4	5	4	5	3	4	3	4	2	4	4	4	3	4	4	3.8	4	3	4	4	4	4	4	4	4	3	4	5	2	5	5	3.93333	5	5	4	4	4	2	4	3	4	4	4	5	4	5	4	5	4
33. Tooth extractions with separation of roots	1	3	1	1	3	2	3	2	2	2	2	5	2	1	2	2.13333	2	1	1	1	3	3	1	3	1	2	1	5	1	5	5	2.33333	4	5	3	3	3	2	3	1	2	3	2	4	2.91667	5	1	3	1
	1	3	1	1	3	1	3	1	1	2	2	4	2	3	2	2	2	1	1	1	3	3	1	2	1	2	1	1	1	3	5	1.86667	4	3	3	2	3	2	3	1	1	1	1	3	2.25	5	1	2	1
35. Recognition of indications for extraction of impacted teeth
36. Diagnosis and therapy of acute and chronic dental infections	3	3	1	3	3	2	3	1	1	3	3	5	2	3	3	2.6	4	3	3	1	2	4	3	3	1	2	1	3	2	5	5	2.8	4	3	4	3	3	3	3	2	3	3	3	5	3.25	5	2	2	2
37. Tooth extraction and minor oral surgery in medically compromised patients	2	4	2	3	3	3	3	2	3	3	3	4	4	1	2	2.8	3	3	3	3	1	3	4	3	3	2	3	4	2	5	4	3.06667	3	3	4	2	3	3	4	2	2	3	2	3	2.83333	3	2	2	2
38. Haemostasis in tooth extractions and minor oral surgery	4	5	3	4	3	4	3	4	4	3	3	5	3	2	3	3.53333	3	4	3	3	3	4	4	2	3	3	3	4	2	4	3	3.2	4	4	4	3	4	3	4	2	3	4	3	5	3.58333	4	4	2	1
39. Diagnosis and conservative therapy of oroantral communications and fistulas	2	4	1	4	3	3	3	4	1	2	3	4	3	1	3	2.73333	4	3	4	2	2	4	1	2	2	3	2	4	3	4	5	3	4	1	4	3	3	3	3	3	3	2	3	5	3.08333	3	2	1	2
40. Diagnosis of periapical lesions and cysts in jaws	2	2	3	3	3	3	3	4	4	3	3	5	4	1	3	3.06667	4	4	3	2	2	4	1	4	2	3	2	4	3	3	4	3	4	4	4	4	3	3	3	3	3	3	3	4	3.41667	4	3	2	2
34. Surgical extractions of fractured radices	3	3	3	3	3	3	3	4	4	3	3	4	4	3	4	3.33333	2	3	3	3	2	4	3	3	3	3	3	5	3	5	4	3.26667	4	4	3	3	3	3	3	3	3	3	3	5	3.33333	2	4	2	1
																3.46667																3.44333													3.59167
[truncated: 58 more columns]
