# Supplementary material for: The effect of COVID-19 pandemic on final year dental students’ self-confidence level in performing clinical procedures
Source: PLoS One. 2021 Oct 14;16(10):e0257359. doi: 10.1371/journal.pone.0257359 (PMC8516192; doi:10.1371/journal.pone.0257359)
Supplement: S2 Dataset — (XLSX) [file pone.0257359.s002.xlsx]

## Sheet: Form Responses 1
Timestamp	1. Clinical examination in restorative dentistry	2. Maintaining of dental records in restorative dentistry	3. Caries diagnostics and planning of therapy	4. Cavity preparation	5. Placement of all types of tooth restorations	6. Pulpal diagnosis	7. Diagnosis of apical periodontitis	8. Endodontic therapy- root canal preparation	9. Endodontic therapy-irrigation and medication	10. Endodontic therapy- root canal obturation	11. Anatomic and situational impressions	12. Functional impression for removables and complete dentures	13. Establishing of intermaxillary relationship	14. Teeth set up try in	15. Delivery of dentures	16. Root canal preparation for casted post	17. Tooth preparation in fixed prosthetics	18. Impressions in fixed prosthetics	19. Try-in of ceramic fused to metal reconstructions. Rearticulation	20. Cementing of fixed prosthetic	21. Diagnosis of periodontal pathology	22. Causal therapy of periodontal disease	23. Diagnosis of mucogingival anomalies	24. Correction of micogingival anomalies	25. Surgical elimination of periodontal pockets.	26. Diagnosis and elimination of traumatic dental contacts	27. Evaluation of causal therapy success	28. Recognition of risk factors for periodontal disease	29. Swab taking.	30. Elimination of local irritations. Local medication	31. Administering of local anesthesia in oral tissues.	32. Extraction of erupted teeth and wound management.	33. Tooth extractions with separation of roots.	34. Surgical extractions of fractured radices	35. Recognition of indications for extraction of impacted teeth.	36. Diagnosis and therapy of acute and chronic dental infections	37. Tooth extraction and minor oral surgery in medically compromised patients.	38. Haemostasis in tooth extractions and minor oral surgery	39. Diagnosis and conservative therapy of oroantral communications and fistulas.	40. Diagnosis of periapical lesions and cysts in jaws.	Gender	How old are you?
2020-10-16 13:35:21	1	1	1	1	1	1	1	1	1	1	1	1	1	1	1	1	1	1	1	1	1	1	1	1	1	1	1	1	1	1	1	1	1	1	1	1	1	1	1	1	female	more than 28
2020-10-16 13:47:30	2	2	2	2	2	2	2	2	2	2	2	2	2	2	2	2	2	2	2	2	2	2	2	2	2	2	2	2	2	2	2	2	2	2	2	2	2	2	2	2	female	under 26
2020-10-16 13:49:38	3	3	4	3	4	3	3	3	3	3	1	1	1	2	2	1	1	1	2	2	3	5	5	3	5	5	5	5	5	5	4	4	1	1	1	2	4	4	4	4	female	from 26 to 28
2020-10-16 13:50:03	5	5	5	5	5	5	5	5	5	5	5	5	5	5	5	5	5	5	5	5	5	5	5	5	5	5	5	5	5	5	5	5	5	5	5	5	5	5	5	5	male	under 26
2020-10-16 13:50:53	5	5	5	5	5	5	5	5	5	5	5	5	4	5	5	4	4	5	5	5	5	5	5	5	5	5	5	5	5	5	5	5	5	5	5	5	5	5	5	5	male	under 26
2020-10-16 13:51:54	3	2	3	3	4	4	4	4	4	4	3	2	2	2	2	3	2	2	2	3	3	4	3	2	2	2	4	3	2	2	4	4	3	3	3	4	3	2	4	3	male	under 26
2020-10-16 13:53:46	3	2	3	3	3	2	2	3	2	4	3	2	2	2	3	1	1	1	1	1	3	3	3	2	1	3	2	2	3	2	3	3	2	1	2	1	2	2	2	2	female	under 26
2020-10-16 13:55:18	4	3	3	4	4	3	3	2	2	2	3	3	2	2	2	3	2	3	2	3	3	3	2	1	1	2	3	3	3	3	4	3	1	1	2	2	3	3	2	3	female	under 26
2020-10-16 13:55:35	2	3	3	3	3	2	2	3	3	3	4	4	3	4	3	2	2	4	2	3	2	4	2	1	1	2	4	3	4	2	4	4	2	2	1	1	2	1	1	2	female	under 26
2020-10-16 13:55:37	5	4	4	4	5	4	4	4	3	3	5	4	3	4	5	2	2	3	4	3	3	4	3	1	1	2	3	3	2	3	4	3	2	2	2	2	2	2	1	2	female	under 26
2020-10-16 13:56:07	4	4	4	3	3	3	3	3	3	3	4	3	2	3	4	2	1	3	3	4	3	3	3	1	1	1	2	3	2	2	3	3	1	2	2	2	2	3	1	2	female	under 26
2020-10-16 13:56:24	3	3	2	2	2	3	3	2	2	2	3	2	1	1	1	2	1	3	1	1	3	3	3	2	1	3	3	4	3	3	2	3	1	1	2	2	2	2	2	3	male	under 26
2020-10-16 13:58:33	4	2	3	5	5	3	3	3	4	5	5	3	2	4	5	2	2	3	4	5	4	5	3	3	1	2	4	5	5	5	4	5	1	3	4	2	3	3	3	4	female	under 26
2020-10-16 14:01:13	5	4	5	4	5	3	3	4	5	5	5	4	4	3	5	3	4	4	4	5	2	2	1	2	3	2	2	2	2	2	4	5	4	4	3	3	3	5	3	3	female	under 26
2020-10-16 14:01:21	3	3	3	2	2	3	3	1	1	1	3	2	1	1	3	1	1	1	2	1	4	4	3	1	1	1	4	4	4	3	2	2	2	1	1	1	2	2	1	1	female	under 26
2020-10-16 14:03:50	4	4	4	4	4	3	3	2	3	3	4	3	3	4	4	4	3	3	2	4	3	4	3	1	1	3	3	4	4	3	4	4	1	1	1	3	1	3	3	3	female	under 26
2020-10-16 14:15:08	5	5	5	5	5	4	4	5	5	5	5	5	4	5	5	3	4	5	4	3	5	4	2	1	1	3	4	3	3	3	4	5	2	1	1	3	2	4	2	1	female	under 26
2020-10-16 14:20:38	3	3	3	3	4	4	4	3	4	3	5	4	3	5	4	3	4	4	4	4	4	4	4	1	1	3	4	4	3	3	4	5	4	1	3	3	3	3	3	4	female	under 26
2020-10-16 14:26:27	5	5	4	5	5	3	3	2	2	2	5	5	5	5	5	5	5	5	5	5	4	4	4	3	1	3	4	4	3	2	5	5	2	1	5	4	4	4	2	3	female	under 26
2020-10-16 14:27:49	4	3	3	4	4	4	3	4	4	4	4	4	3	3	3	4	4	4	3	5	3	2	2	2	1	3	3	2	1	3	3	3	2	1	2	2	3	4	3	2	female	under 26
2020-10-16 14:28:49	4	4	4	4	5	3	3	2	4	4	5	3	3	3	4	3	1	3	4	4	3	2	3	1	1	2	4	4	4	3	4	4	1	1	2	2	2	3	3	3	female	under 26
2020-10-16 14:33:55	3	2	3	2	3	3	2	3	2	3	3	3	2	3	2	2	1	2	2	3	3	2	2	1	1	1	2	3	2	1	3	3	2	1	2	2	2	2	1	1	female	from 26 to 28
2020-10-16 14:35:31	4	4	4	5	5	3	3	3	3	3	3	3	3	3	3	3	2	2	3	4	2	3	2	2	1	2	3	4	1	1	4	4	1	1	2	2	1	3	3	2	female	under 26
2020-10-16 15:00:00	3	4	3	3	4	2	2	2	2	2	4	3	2	2	4	1	1	3	2	2	3	4	3	2	3	1	2	3	1	2	2	3	2	1	1	2	2	2	1	2	female	under 26
2020-10-16 15:00:27	5	3	5	5	4	4	4	5	4	5	5	5	2	3	4	2	3	4	4	5	3	4	3	3	2	2	3	3	3	3	5	4	2	2	3	3	3	4	1	1	female	under 26
2020-10-16 15:14:20	4	4	3	3	3	3	3	3	3	3	3	3	2	3	4	3	3	3	3	4	3	3	3	3	1	2	3	3	4	3	4	4	3	1	3	2	3	3	1	2	female	under 26
2020-10-16 15:16:54	3	3	2	3	4	5	5	5	2	4	2	2	1	2	2	2	2	2	2	2	5	5	5	4	4	5	4	5	4	4	3	4	5	5	4	5	5	5	5	5	female	under 26
2020-10-16 15:27:19	4	4	3	5	5	3	3	4	5	5	4	4	3	4	4	5	4	3	4	4	3	3	3	1	1	3	3	4	5	5	5	4	3	1	4	3	4	4	3	3	female	under 26
2020-10-16 15:28:01	3	2	3	2	2	1	2	2	2	2	2	2	1	2	2	1	1	1	1	1	1	2	1	1	1	1	2	3	2	2	1	1	1	1	2	1	2	2	2	2	male	under 26
2020-10-16 15:41:45	5	5	4	5	5	4	5	4	4	5	5	5	3	3	5	3	4	4	4	5	3	5	5	4	4	4	4	3	4	4	4	5	4	4	4	4	5	5	3	4	female	under 26
2020-10-16 15:53:04	3	3	3	3	3	2	2	2	2	1	4	3	1	3	4	3	2	4	2	3	2	3	2	1	1	2	2	3	1	1	2	3	2	1	3	3	2	2	1	2	female	under 26
2020-10-16 15:57:10	4	3	5	5	5	5	4	3	2	3	4	4	3	4	4	1	2	2	4	1	4	4	4	4	3	3	4	4	4	3	4	5	1	1	3	3	5	4	4	4	male	under 26
2020-10-16 16:03:36	5	5	4	4	4	3	3	4	4	4	2	3	2	4	4	2	2	2	3	3	3	3	2	2	2	3	3	3	4	4	4	5	3	4	4	3	3	4	3	3	female	under 26
2020-10-16 16:40:29	4	3	4	4	4	4	3	3	3	3	3	3	3	4	4	2	2	3	2	2	2	2	2	1	1	1	2	2	2	2	2	3	1	1	2	2	2	3	1	2	male	under 26
2020-10-16 16:55:18	4	2	5	4	3	3	3	4	3	4	4	4	2	5	5	2	4	3	5	5	1	5	3	1	1	5	5	5	4	5	4	4	3	2	4	3	3	5	2	3	female	under 26
2020-10-16 17:04:25	4	4	4	3	3	3	3	3	4	3	2	1	1	2	2	1	1	2	1	2	3	5	3	3	3	1	3	2	2	2	4	4	3	2	2	2	2	3	1	3	male	under 26
2020-10-16 17:39:37	4	4	3	4	4	3	4	2	4	3	5	4	2	4	4	3	2	4	3	4	3	5	3	3	3	4	4	2	2	2	5	5	3	1	4	3	3	2	1	1	female	from 26 to 28
2020-10-16 17:44:45	4	4	4	4	4	3	3	3	3	3	3	3	3	3	3	3	3	4	4	4	3	4	3	3	3	4	3	3	3	3	4	4	3	3	3	3	3	4	3	3	female	from 26 to 28
2020-10-16 17:45:51	5	4	5	5	4	5	5	4	4	4	4	4	3	4	4	4	3	5	4	5	4	5	4	4	1	4	4	5	4	4	4	5	4	4	4	4	4	4	4	4	female	under 26
2020-10-16 17:55:48	3	4	5	5	3	5	5	4	3	5	3	3	1	5	4	4	3	4	2	4	3	5	4	3	1	1	5	4	1	3	2	4	2	1	2	2	3	3	3	3	female	under 26
2020-10-16 19:30:11	4	4	4	3	3	4	3	3	3	4	2	2	2	3	3	4	2	4	4	4	3	4	4	1	1	2	3	4	1	3	3	3	1	1	1	3	3	4	3	3	male	under 26
2020-10-16 19:30:48	5	5	4	4	4	3	3	4	3	3	3	3	4	4	4	2	3	4	4	4	4	4	4	1	1	5	5	5	4	4	4	4	2	1	4	3	3	3	3	5	female	od 26 do 28
2020-10-16 20:12:30	5	4	4	4	4	3	3	3	3	3	2	2	2	2	2	3	3	4	4	4	2	3	3	1	1	2	2	2	1	3	3	3	1	1	1	1	1	3	2	1	female	od 26 do 28
2020-10-16 20:27:21	5	4	4	4	4	4	4	4	4	4	5	5	4	4	4	5	4	4	3	3	4	4	3	3	3	3	4	4	5	4	4	4	3	3	4	4	4	4	4	4	female	under 26
2020-10-16 20:35:24	4	4	4	4	5	3	3	4	4	5	5	4	4	3	4	4	4	5	4	5	4	4	3	3	1	2	3	3	4	4	4	4	3	1	3	4	3	4	3	3	female	from 26 to 28
2020-10-16 21:03:27	3	2	2	3	3	1	1	3	3	2	3	3	2	2	3	2	1	2	1	2	1	3	2	1	1	1	3	3	1	1	3	4	1	1	1	2	1	1	2	2	female	under 26
2020-10-16 21:11:38	5	5	5	5	5	5	5	4	5	5	5	5	5	5	5	5	3	5	5	4	5	5	5	3	3	4	5	5	5	4	4	5	4	3	5	4	5	5	3	3	male	under 26
2020-10-16 22:19:42	4	2	3	4	5	4	3	3	3	3	2	2	2	2	2	2	3	3	3	3	4	4	4	2	2	2	3	5	4	4	3	3	3	3	3	3	3	3	3	3	female	under 26
2020-10-16 22:55:32	4	4	3	3	3	3	3	3	3	3	5	5	5	4	5	5	4	5	5	5	3	3	3	3	3	3	3	3	3	3	5	5	3	1	2	2	3	5	3	4	male	under 26
2020-10-16 23:19:34	5	3	5	4	3	5	3	4	3	3	5	3	2	3	4	1	2	4	4	5	2	2	2	2	1	1	1	1	1	1	3	2	1	1	1	2	1	4	1	1	female	from 26 to 28
2020-10-16 23:58:37	4	3	4	5	5	3	3	4	4	5	5	5	3	5	5	3	4	5	5	5	3	3	3	3	3	3	3	3	4	4	5	5	5	3	3	4	3	4	3	3	female	under 26
2020-10-17 00:14:03	5	5	5	4	4	3	3	3	3	3	4	3	2	3	4	3	2	3	3	4	2	3	2	4	2	2	3	4	4	4	3	3	1	1	2	1	1	2	1	1	female	under 26
2020-10-17 07:11:44	4	4	3	4	4	3	4	5	4	5	5	5	4	4	4	4	4	5	5	4	3	3	3	2	2	4	3	3	4	4	5	5	4	3	3	4	4	4	3	4	male	under 26
2020-10-17 10:52:04	3	1	5	5	5	5	5	3	4	4	4	4	4	4	5	4	1	3	5	4	3	5	4	1	1	3	4	4	4	4	4	4	2	1	5	4	3	3	5	4	female	from 26 to 28
2020-10-17 11:05:48	4	4	4	4	4	3	3	3	3	3	3	3	2	3	3	3	2	3	2	3	3	3	3	2	1	2	3	3	2	2	2	4	2	1	2	2	3	3	2	2	female	under 26
2020-10-17 11:28:15	4	4	4	4	3	3	3	1	1	1	4	4	2	2	3	2	2	2	3	3	4	4	3	2	1	3	3	3	1	1	4	3	1	1	1	1	3	3	1	1	female	under 26
2020-10-17 12:19:44	2	2	4	4	4	3	3	3	2	2	1	3	3	3	3	4	1	2	3	4	3	4	3	1	1	1	3	3	1	1	4	4	1	1	1	1	2	2	1	1	female	under 26
2020-10-17 13:02:10	3	3	3	4	4	3	3	3	3	4	3	3	2	3	4	3	2	3	2	3	3	4	3	1	1	1	3	3	3	3	3	3	1	2	2	3	2	2	3	3	female	from 26 to 28
2020-10-17 13:23:56	5	3	5	5	4	3	3	2	2	2	3	3	2	3	3	3	3	4	4	4	4	4	4	3	4	4	4	4	4	3	4	4	2	3	4	3	3	4	3	4	female	under 26
2020-10-17 13:51:16	5	4	4	4	4	3	3	3	3	3	4	3	2	3	4	2	3	4	4	4	3	4	3	1	1	3	4	4	4	4	4	4	2	2	2	3	3	4	4	4	female	under 26
2020-10-17 15:06:10	5	5	4	4	3	3	3	3	3	2	3	3	2	3	3	2	2	3	3	2	3	3	2	2	2	2	3	3	4	4	4	4	2	2	2	2	2	3	2	2	female	under 26
2020-10-17 16:13:45	4	4	5	4	4	3	3	4	4	2	3	3	3	3	3	4	4	4	5	5	3	3	2	1	1	2	3	4	4	3	3	3	3	2	2	2	4	4	3	3	female	under 26
2020-10-17 16:42:12	5	4	4	5	4	4	3	4	4	4	4	4	4	4	4	4	4	4	4	4	2	3	2	1	1	4	3	2	1	1	4	4	4	1	1	2	2	4	1	4	female	under 26
2020-10-17 17:22:16	5	5	5	4	4	4	4	4	4	4	4	4	3	4	4	3	2	4	3	3	3	4	4	1	1	3	4	4	3	4	4	3	2	1	3	4	3	2	3	4	female	under 26
2020-10-17 18:58:39	4	4	3	4	4	3	1	4	4	4	3	3	2	1	2	4	1	4	4	4	1	1	1	1	1	1	1	1	1	1	5	3	2	2	3	1	2	1	2	1	female	under 26
2020-10-18 12:40:44	5	4	5	5	5	4	4	4	4	4	4	3	3	4	4	2	2	2	2	2	2	2	2	2	2	2	2	2	2	2	4	3	1	2	3	3	3	3	3	3	female	under 26
2020-10-18 13:18:33	3	3	3	3	3	2	2	2	2	2	3	3	3	3	3	3	2	3	4	4	4	4	4	4	1	4	4	3	4	3	3	3	2	1	2	2	1	2	2	2	female	from 26 to 28
2020-10-18 16:54:32	3	3	4	4	4	2	2	2	1	3	4	4	4	3	3	1	2	3	1	2	1	3	3	1	1	1	3	3	2	1	2	3	1	1	4	2	2	2	2	2	female	from 26 to 28
2020-10-18 19:06:13	4	4	4	4	3	3	3	3	3	3	4	4	4	4	4	3	2	2	3	3	3	5	3	3	1	2	4	3	2	2	4	4	3	1	2	3	2	5	3	3	female	from 26 to 28
2020-10-18 19:24:24	5	5	4	4	3	3	2	2	2	2	5	5	5	5	5	4	1	5	4	3	2	2	3	1	2	2	2	2	3	2	5	4	3	3	2	2	4	4	4	2	female	under 26
2020-10-19 11:06:34	4	4	4	4	4	4	4	4	3	4	5	5	3	3	3	4	3	5	4	4	3	5	4	3	4	4	3	3	4	4	4	5	3	4	4	4	3	5	4	4	female	under 26
2020-10-19 12:36:10	3	3	3	4	4	2	2	3	2	4	2	1	1	1	2	3	1	3	2	2	2	3	2	1	1	2	1	3	1	1	4	4	2	2	2	1	2	1	1	1	male	from 26 to 28
2020-10-19 13:46:49	5	4	4	4	4	4	4	4	4	4	4	3	3	4	4	3	3	3	3	3	3	3	3	3	3	3	3	3	3	3	4	4	2	3	3	3	3	3	3	3	female	under 26
2020-10-20 09:25:06	3	1	3	3	3	2	2	2	3	3	4	4	4	4	4	4	4	4	4	4	3	3	3	3	3	3	3	3	3	3	3	3	3	3	3	3	3	3	3	3	male	under 26
2020-10-20 09:29:13	5	4	4	4	3	3	3	4	3	4	5	4	3	5	5	3	4	4	4	5	4	5	4	3	3	3	4	4	3	5	4	4	4	3	3	3	4	3	3	4	male	from 26 to 28
2020-10-20 09:30:09	4	4	3	4	4	4	4	4	3	3	4	4	2	2	2	1	1	1	1	3	3	3	2	1	1	2	4	3	5	4	3	4	2	1	3	3	3	3	2	1	male	under 26
2020-10-20 09:33:48	3	4	4	3	3	2	4	2	2	2	4	3	2	3	3	1	1	3	2	2	3	3	3	2	1	2	3	4	3	2	3	3	1	1	2	3	1	1	2	2	female	more than 28
2020-10-20 09:38:01	5	5	5	5	5	5	5	5	5	5	5	5	5	5	5	5	5	5	5	5	5	5	5	5	5	5	5	5	5	5	5	5	5	5	5	5	5	5	5	5	male	under 26
2020-10-20 09:38:22	3	2	3	3	4	3	4	3	3	2	3	3	3	4	4	4	1	2	2	3	3	2	3	1	1	2	2	3	3	3	3	3	1	1	3	3	3	3	1	3	female	under 26
2020-10-20 09:46:19	4	5	4	4	4	3	3	4	4	3	4	3	3	4	4	3	2	2	3	3	4	4	3	2	1	4	4	4	4	3	4	3	2	1	3	4	3	4	3	4	female	under 26
2020-10-20 09:57:20	5	2	4	4	4	3	3	3	2	4	4	3	3	4	4	4	3	4	4	4	3	3	2	2	1	1	2	3	2	1	4	3	1	4	4	1	2	2	4	3	female	under 26
2020-10-20 10:08:11	5	5	4	5	4	3	4	4	4	4	5	5	4	4	4	3	4	5	5	5	5	3	3	3	3	3	4	4	4	4	4	5	3	3	3	3	3	4	4	4	female	under 26
2020-10-20 10:09:17	4	4	4	4	4	4	4	4	4	4	4	4	3	3	5	4	4	4	4	4	4	4	4	4	1	3	2	5	5	5	4	4	1	1	2	2	4	4	2	4	male	from 26 to 28
2020-10-20 10:10:29	4	4	4	4	4	3	3	3	3	3	3	3	2	5	5	5	3	2	4	5	5	3	3	2	1	2	5	5	5	5	3	3	2	1	3	2	2	2	2	2	female	under 26
2020-10-20 10:13:15	4	5	4	4	3	3	3	4	3	4	3	3	3	4	4	2	2	3	3	4	3	4	3	1	1	2	3	3	3	3	1	2	1	1	3	2	1	2	1	2	female	under 26
2020-10-20 10:13:20	3	3	3	4	3	4	4	4	3	4	3	2	1	2	3	3	1	2	3	4	3	4	3	1	1	1	2	2	1	1	3	2	1	1	1	3	2	1	1	2	female	under 26
2020-10-20 10:20:16	5	5	4	4	4	4	4	4	4	5	4	4	3	3	4	4	4	4	5	5	3	4	3	3	2	4	4	4	4	4	5	5	3	3	3	4	3	4	3	3	female	under 26
2020-10-20 10:29:16	3	4	3	3	4	3	3	3	3	3	4	4	3	5	5	4	4	5	4	5	4	5	3	3	1	2	3	3	1	3	3	3	1	3	2	2	1	4	1	2	female	under 26
2020-10-20 10:50:39	5	5	5	5	5	5	5	5	5	5	5	5	5	5	5	4	5	5	5	5	5	5	5	5	5	5	5	5	5	5	5	5	5	4	5	5	3	5	5	5	female	under 26
2020-10-20 10:57:10	3	5	3	4	4	4	3	4	4	5	5	5	3	5	5	3	5	5	4	4	2	3	2	2	1	1	3	3	3	3	5	5	2	2	3	2	3	3	2	2	muški	under 26
2020-10-20 11:21:29	5	5	5	4	5	5	5	4	4	4	4	4	4	4	4	4	3	4	4	4	5	5	4	4	3	3	4	4	4	4	3	4	2	2	2	3	4	4	3	4	female	under 26
2020-10-20 11:29:21	4	4	4	5	4	5	5	5	5	5	4	4	3	3	5	3	3	5	4	4	2	2	2	2	1	2	2	3	4	4	4	5	4	1	4	5	3	3	3	3	male	from 26 to 28
2020-10-20 11:34:25	5	5	4	4	5	3	3	5	4	5	5	5	5	5	5	5	4	5	5	5	4	5	4	3	3	3	3	4	4	3	5	5	5	4	3	4	3	4	3	4	female	under 26
2020-10-20 11:41:08	5	4	4	4	5	3	3	4	4	4	4	4	3	5	5	3	3	5	5	5	4	4	4	2	1	1	4	4	4	4	5	5	1	1	4	4	4	5	4	3	female	under 26
2020-10-20 12:04:08	3	3	3	3	3	3	3	3	3	3	3	3	3	3	4	3	2	3	4	4	3	3	3	3	1	3	3	3	3	3	3	3	1	1	2	2	3	3	2	3	female	under 26
2020-10-20 12:20:03	4	3	3	4	4	4	4	3	3	3	2	3	2	2	3	1	2	3	3	3	3	3	3	1	1	2	3	3	3	2	4	4	1	1	2	3	2	2	2	2	female	under 26
2020-10-20 12:22:29	5	5	5	5	5	5	5	5	5	5	5	5	4	5	5	3	4	5	5	5	5	5	4	4	5	5	5	5	5	4	5	5	4	5	5	5	4	5	5	5	male	under 26
2020-10-20 12:24:44	3	3	4	4	3	2	2	2	2	2	3	3	2	3	2	3	3	2	2	3	3	3	2	1	1	1	2	1	3	2	3	4	3	2	2	3	2	3	2	2	male	more than 28
2020-10-20 15:28:40	4	5	3	3	4	4	3	3	3	3	4	4	2	3	4	3	1	5	4	4	4	5	5	3	2	4	5	5	4	5	5	4	3	3	3	3	3	4	3	3	female	under 26
2020-10-20 16:02:27	5	5	5	5	4	4	4	5	5	5	5	5	5	5	5	5	5	5	5	5	5	5	5	5	5	5	5	5	5	5	4	5	5	5	5	5	5	5	5	5	female	from 26 to 28
2020-10-20 16:47:42	5	2	4	5	5	5	5	5	5	5	5	5	4	5	5	5	5	5	5	4	5	5	3	1	2	5	5	3	3	3	5	4	3	1	2	4	1	4	3	2	female	from 26 to 28
2020-10-20 17:09:31	5	4	5	4	4	4	4	4	4	4	3	3	1	3	3	2	1	2	2	5	4	4	4	4	1	2	3	3	5	4	4	2	2	1	2	1	4	1	2	1	female	under 26
2020-10-20 18:07:26	4	4	4	4	4	3	3	4	3	4	3	3	3	3	3	3	3	3	3	3	2	2	2	2	1	2	2	2	2	2	3	3	2	1	2	2	2	3	3	2	female	under 26
2020-10-20 19:37:06	3	3	3	3	3	2	1	1	1	1	3	3	2	2	2	1	1	1	1	1	2	2	2	2	2	2	2	2	3	3	2	2	2	2	2	2	2	2	2	2	female	under 26
2020-10-21 13:51:34	4	3	4	4	4	2	2	1	1	1	4	4	3	3	3	3	3	3	3	2	3	3	3	1	1	1	3	3	4	3	3	3	1	1	1	1	1	1	1	1	female	više od 28
2020-10-21 14:57:16	3	4	5	4	3	4	4	4	3	4	3	3	3	3	3	4	3	4	3	4	3	4	4	3	1	2	4	4	2	3	4	5	3	1	1	2	2	2	1	2	female	under 26
2020-10-21 15:01:23	3	3	3	4	3	3	3	3	3	3	3	3	4	4	3	3	3	3	3	3	3	3	3	3	3	3	3	3	3	3	4	3	1	2	2	2	2	2	2	2	female	under 26
2020-10-21 17:56:54	4	3	4	4	3	3	3	3	4	3	3	3	3	4	4	3	3	3	4	4	3	3	2	3	1	2	3	4	4	4	4	4	3	2	3	3	3	3	2	2	female	under 26
2020-10-21 19:44:29	5	5	3	3	5	1	1	1	1	1	4	3	2	2	4	4	2	3	2	4	2	4	5	1	1	3	2	5	4	3	1	1	1	1	1	1	1	1	1	1	female	under 26
2020-10-21 21:33:50	5	3	5	4	3	3	5	3	3	5	5	4	3	5	5	5	3	4	4	5	3	3	3	3	1	2	3	3	1	2	5	5	4	4	4	3	3	2	4	4	female	under 26
2020-10-21 22:59:29	3	3	2	3	3	3	2	2	1	1	5	5	4	5	5	4	3	3	4	5	2	2	2	1	1	1	1	1	3	3	4	5	4	1	2	1	3	5	3	2	female	under 26
2020-10-22 11:43:28	4	4	3	4	5	3	3	3	3	4	3	3	3	4	4	3	2	4	4	4	3	4	4	2	2	3	3	4	5	4	4	3	3	3	4	4	3	3	3	4	female	under 26
2020-10-22 14:01:39	5	5	5	5	5	5	5	5	5	5	5	5	5	5	5	5	5	5	5	5	5	5	5	5	5	5	5	5	5	5	5	5	5	5	5	5	5	5	5	5	female	more than 28
2020-10-24 00:08:56	4	4	4	4	4	4	4	4	4	4	3	3	3	3	4	4	3	3	4	4	4	4	3	3	2	2	3	3	2	2	4	4	4	3	3	3	3	4	3	2	female	under 26
2020-10-25 07:08:39	5	5	5	5	5	5	5	5	5	5	5	5	3	5	5	5	1	5	5	5	4	5	4	1	1	1	5	5	1	1	5	5	3	5	4	5	5	5	3	3	male	under 26
